# Supplementary material for: Genetic regulation of AIF1 shapes immune and liver injury profiles in chronic alcohol use
Source: JCI Insight. 2026 Mar 10;11(8):e198209. doi: 10.1172/jci.insight.198209 (PMC13135398; doi:10.1172/jci.insight.198209)
Supplement: Supporting data values [file jciinsight-11-198209-s184.xlsx]

## Sheet: Figure1-B
ACTB			AIF1
C/G	G/G		C/G	G/G
26.815	27.555		35.6639	34.346
28.2159	27.675		39.1322	36.25
28.0064	27.656		35.2968	37.629
27.4466	28.36		37.5507	37.479
27.7428	27.389		36.7437	38.248
26.7533	28.461		37.4297	39.017
27.2487	27.98		38.5109	37.296
26.9975	24.8895		39.37	31.9345
26.8735	27.534		39.526	36.863
28.0059	27.8305		38.279	38.394
	27.147			37.881
	27.559			36.589
	28.247			36.074
	25.249			29.861

## Sheet: Figure1-D
Female
	NON-AUD	LAUD	CAUD
C/C	2.64151	4.34783	1.49254
C/G	24.9057	33.3333	17.9104
G/G	72.4528	62.3188	80.597
Male
	NON-AUD	LAUD	CAUD
C/C	1.78571	3.0303	1.38889
C/G	30.3571	25.2525	29.8611
G/G	67.8571	71.7172	68.75

## Sheet: Figure1-E
Asian
	NON-AUD	LAUD	CAUD
C/C	0	0	0
C/G	22.449	22.2222	0
G/G	77.551	77.7778	100
Black/African American
	NON-AUD	LAUD	CAUD
C/C	2.01005	4.28571	1.6
C/G	31.6583	25.7143	27.2
G/G	66.3317	70	71.2
Multiracial
	NON-AUD	LAUD	CAUD
C/C	0	10	0
C/G	46.1538	40	16.6667
G/G	53.8462	50	83.3333
Unknown
	NON-AUD	LAUD	CAUD
C/C	0	0	0
C/G	16.6667	33.3333	14.2857
G/G	83.3333	66.6667	85.7143
White
	NON-AUD	LAUD	CAUD
C/C	3.33333	2.73973	1.51515
C/G	24.2857	30.137	28.7879
G/G	72.381	67.1233	69.697

## Sheet: Figure1-F
Hispanic/Latino
	NON-AUD	LAUD	CAUD
C/C	0	0	0
C/G	9.52381	16.6667	26.6667
G/G	90.4762	83.3333	73.3333
Not Hispanic/Latino
	NON-AUD	LAUD	CAUD
C/C	2.5463	3.31126	1.60428
C/G	29.6296	29.8013	26.738
G/G	67.8241	66.8874	71.6578
Not reported
	NON-AUD	LAUD	CAUD
C/C	0	33.3333	0
C/G	33.3333	0	16.6667
G/G	66.6667	66.6667	83.3333
Unknown
	NON-AUD	LAUD	CAUD
C/C	0	0	0
C/G	0	50	0
G/G	100	50	100

## Sheet: Figure2-A
WBC			Imm_Granulocytes abs			Imm_Granulocytes %			Monocytes abs			Neutrophils abs			Neutrophils %			Lymphocytes %
NON-AUD	CAUD		NON-AUD	CAUD		NON-AUD	CAUD		Non-AUD	CAUD		Non-AUD	CAUD		NON-AUD	CAUD		NON-AUD	CAUD
6.58	5.4		0.02	0.01		0.3	0.2		0.35	0.4		3.42	2.55		51.9	47.2		42.6	42.6
6.8	5.99		0.02			0.3			0.44	0.28		3.09	3.16		45.4	52.8		39.1	38.6
5.85	5.27		0.01	0		0.2	0		0.35	0.26		3.43	3.41		58.5	64.8		46.2	26.9
34.59	5.84		0.02	0.01		0.3	0.2		0.35	0.42		2.42	2.61		7	44.7		28.4	44
6.36	6.22		0.01	0.12		0.4	1.9		0.41	0.31		3.96	3.68		62.3	59.2		91	29.6
2.78	5.12		0.02	0.01		0.4	0.2		0.24	0.17		1.52	3.29		54.7	64.2		27.4	30.5
5.27	5.61		0.03	0.01		0.6	0.2		0.28	0.26		2.64	3.63		50.1	64.7		33.8	28.7
5.06	9.15		0.07	0.03		0.8	0.3		0.27	0.72		2.88	5.02		56.9	54.9		42.5	33.8
8.58	3.63		0.03	0.01		0.3	0.3		0.46	0.34		6.79	1.73		79.2	47.6		35.8	37.2
9.61	5.37		0.02	0.05		0.3	0.9		0.62	0.43		6.07	3.59		63.2	66.9		13.6	22.5
6.29	5.15		0.02	0.01		0.3	0.2		0.32	0.4		3.82	2.63		60.7	51		28.4	38.3
5.76	6.32		0.06	0.01		0.9	0.2		0.45	0.52		3.07	2.89		53.4	45.8		32.6	40.3
12.97	5.63		0.01	0.06		0.2	1.1		0.4	0.39		7.28	4.58		56.1	81.3		35.2	10.1
6.89	6.18		0.01	0.02		0.2	0.3		0.41	0.26		4.26	3.72		61.8	60.3		39.3	33
4.91	6.21		0.01	0.02		0.2	0.3		0.34	0.43		2.7	3.55		55.1	57.3		27.4	33.8
4.24	6.15		0.01	0.03		0.2	0.5		0.2	0.32		2.51	3.45		59.3	56.1		35.6	36.1
4.4	5.96		0.01	0.02		0.1	0.3		0.23	0.36		3.01	3.74		68.5	62.9		34.2	30
5.22	6.93		0.07	0.03		1.3	0.4		0.29	0.41		3.21	3.71		61.4	53.6		24.5	36.2
6.99	7.56		0.07	0.07		0.8	0.9		0.57	0.71		3.94	4.56		56.4	60.4		30.3	26.7
5.49	6.56		0	0.01		0	0.2		0.54	0.35		2.5	4.16		45.6	63.3		32.3	29.9
8.94	6.91		0.01	0.02		0.2	0.3		0.45	0.54		5.81	3.22		65	46.7		40.8	42.8
3.55	5.2		0.01	0.01		0.2	0.2		0.27	0.3		1.97	2.16		55.5	41.4		24.2	51
5.84	3.99		0	0.04		0	1		0.54	0.4		3.13	1.99		53.7	49.8		28.7	37.1
5.87	3.66		0.03	0.01		0.7	0.3		0.37	0.3		3.14	1.89		53.5	51.6		34.9	36.1
5.13	3.75		0.08	0.02		1.5	0.5		0.37	0.3		2.35	1.93		45.8	51.5		38	36.8
4.24	3.9		0.01	0		0.2	0		0.3	0.43		2.59	1.9		61	48.8		35.7	35.9
5.48	4.64		0.02	0.04		0.4	0.4		0.45	0.19		2.65	1.43		48.3	30.9		30.2	59.3
5.38	10.22		0.01	0		0.1	0		0.33	0.53		3.62	6.46		67.3	63.2		39.8	29.5
5.27	4.96		0.02	0.01		0.3	0.3		0.4	0.39		2.72	2.78		51.5	56		24	34.7
7.75	3.89		0.06	0.08		0.8	0.8		0.66	0.44		4.47	1.91		57.7	49		31.5	35.5
7.24	8.57		0.02	0.01		0.3	0.2		0.35	0.48		5.19	5.45		71.6	63.6		31.4	24.6
7.46	10.57		0.02	0.02		0.4	0.3		0.74	0.74		4.07	6.51		54.6	61.6		22.4	28.3
7.72	6.07		0.03	0.01		0.4	0.2		0.5	0.36		5.49	3.7		71.1	60.9		32.2	30.8
4.68	4.24		0.01	0.01		0.2	0.2		0.4	0.42		2.82	1.51		60.4	35.5		18.4	50.5
7.22	5.34		0.01	0.01		0.2	0.2		0.37	0.93		4.06	0.27		56.2	5		25.6	75.6
5.75	6.89		0.06	0.02		0.7	0.3		0.33	0.47		2.72	4.52		47.4	65.6		28.3	23.7
5.22	5.06		0.02	0.01		0.2	0.1		0.28	0.27		2.9	3.21		55.5	63.4		41.2	28.3
8.59	5.25		0.01	0		0.2	0		0.54	0.5		5.88	1.92		68.4	36.6		37.4	51.8
8.37	4.74		0.01	0.08		0.1	1.8		0.52	0.34		4.8	2.28		57.4	48.1		22.4	41.4
5.66	6.28		0	0.01		0	0.1		0.24	0.23		3.19	2.44		56.4	38.8		33.9	53.2
8.51	6.94		0.01	0.01		0.2	0.2		0.56	0.51		4.39	4.14		51.6	59.7		37.3	24.8
4.05	6.86		0.03	0.01		0.4	0.2		0.31	0.37		2.69	4.07		66.3	59.4		40.3	30.6
5.54	4.39		0.01	0.01		0.2	0.2		0.42	0.39		2.29	2		41.3	45.5		22.5	43.3
5.2	4.33		0.02	0.01		0.4	0.2		0.28	0.45		2.41	2.5		46.3	57.8		47.8	27.9
6.83	7.93		0.01	0.01		0.1	0.2		0.61	0.41		4.32	5.48		63.3	69		43.1	20.6
5.36	4.26		0.01	0.01		0.2	0.2		0.43	0.49		3.54	2.32		66	54.4		20.9	28.9
7.32	4.86		0.01	0.04		0.2	0.5		0.37	0.44		2.76	2.96		37.7	60.9		24.3	25.7
5.37	4.21		0.02	0.04		0.4	0.4		0.33	0.35		3.26	2.13		60.7	50.6		49.3	35.6
7.25	4.39		0.04	0.03		0.6	0.3		0.38	0.22		4.08	3		56.4	68.4		30.2	23.7
5.83	4.28		0.01	0.02		0.2	0.3		0.41	0.4		3.14	2		53.8	46.9		33.2	39.7
5.32	5.01		0.01	0.02		0.2	0.3		0.24	0.48		2.92	2.8		54.9	55.9		37.6	30.7
5.03	7.86		0.01	0.08		0.2	1		0.24	0.4		3.11	5.48		61.8	69.7		38.3	23.3
6.57	10.53		0	0.1		0	1.5		0.51	0.57		4.19	7.92		63.8	75.2		32	18.7
5.32	8.83		0.01	0.03		0.2	0.4		0.46	0.72		3.14	5.37		59	60.8		26	27.7
5.69	6.37		0.01	0.03		0.3	0.3		0.36	0.36		3.29	3.91		57.8	61.3		30.8	30.6
4.42	6.4		0.02	0.02		0.4	0.4		0.23	0.31		2.43	4.72		54.9	73.8		32.5	19.7
2.66	8.15		0.01	0		0.1	0		0.28	0.65		1.08	5.49		40.6	67.3		38.5	19.4
6.47	6.73		0.01	0.02		0.2	0.3		0.49	0.84		4.72	3.81		72.9	56.6		42.5	28.4
4.14	7.9		0	0.01		0	0.4		0.32	0.88		2.11	4.52		51	57.2		17.6	27.7
3.8	2.61		0	0.01		0	0.1		0.4	0.31		1.52	1.25		39.9	48		37.2	38
5.29	10.66		0.01	0.03		0.2	0.3		0.36	1		2.7	6.59		51	61.7		41.1	27.2
8.18	5.31		0.01	0		0.2	0		0.89	0.38		4.39	3.21		53.7	60.5		40.1	28.2
5.83	5.19		0.03	0.08		0.4	1.4		0.45	0.4		2.96	3.36		50.8	64.7		32.5	23.5
3.29	6.68		0.01	0.15		0.2	3.1		0.25	0.58		1.28	3.07		38.8	45.9		38.9	33.1
4.61	2.66		0	0.03		0	0.3		0.39	0.26		2.31	0.95		50	35.6		50.6	49.6
4.58	7		0.01	0.02		0.2	0.3		0.35	0.31		1.9	3.13		41.6	44.8		38.2	45.1
4.77	8.83		0.02	0.01		0.4	0.1		0.33	0.63		2.63	5.19		55.1	58.8		40.4	31.7
4.91	5.54		0.02	0.01		0.3	0.2		0.24	0.52		2.9	2.45		59.1	44.2		36.1	43.3
8.5	5.87		0.02	0.02		0.3	0.3		0.62	0.42		5.77	3.57		67.8	60.7		34.6	29.3
4.82	4.85		0.01	0.03		0.2	0.3		0.58	0.66		2.29	2.05		47.5	42.3		22.9	36.5
4.65	10.68		0.01	0.04		0.3	0.4		0.38	0.57		2.75	7.97		59.2	74.6		38.9	15.8
4.9	7.56		0.07	0.01		1.2	0.2		0.15	0.92		2.39	5.29		48.7	69.9		31.8	16.4
2.65	7.2		0.02	0.01		0.4	0.2		0.3	0.64		1.09	3.35		41.1	46.6		47.2	42.6
4.99	5.06		0.01	0.01		0.2	0.3		0.34	0.46		2.79	2.56		55.9	50.6		42.6	37.7
5.41	7.14		0.01	0.02		0.2	0.4		0.44	0.52		2.94	4.22		54.3	59.1		35.3	29.1
5.78	9.97		0.01	0.01		0.2	0.2		0.55	0.6		3.61	6		62.5	60.2		34.8	31.6
5.81	10.55		0.03	0.02		0.5	0.3		0.35	1.33		3.43	7.22		59.2	68.4		24.4	17.3
4.36	5.96		0.01	0.04		0.2	0.6		0.38	0.36		1.84	3.86		42.3	64.8		30.1	27.9
3.75	6.58		0.01	0.06		0.2	0.9		0.48	0.36		1.54	3.64		41.1	55.3		43.8	36.3
6.07	3.84		0.02	0.01		0.3	0.3		0.29	0.43		3.14	2.47		51.7	64.3		44	22.1
5.01	6.57		0.04	0.05		0.7	0.8		0.49	0.17		2.8	4.36		55.9	66.3		41.5	28.1
4.2	4.42		0.01	0.03		0.2	0.4		0.42	0.69		2.03	1.05		48.4	23.7		31.1	55.7
5.11	5.63		0.01	0.02		0.2	0.5		0.34	0.35		2.2	3.08		43	54.7		38.1	37.1
6.25	4.7		0.03	0.01		0.5	0.2		0.44	0.55		3.43	2.36		54.9	50.3		47.7	31.5
5.25	7.97		0.04	0.02		0.5	0.4		0.54	0.41		3.16	4.3		60.1	53.9		34.7	39.5
6.02	6.91		0.04	0.01		0.6	0.2		0.26	0.65		3.33	4.14		55.4	59.8		27.6	27.4
4.56	6.59		0.02	0.01		0.4	0.1		0.42	0.38		1.85	3.9		40.6	59.1		36.7	31.3
4.56	3.69		0.01	0.02		0.1	0.4		0.51	0.2		2.81	1.89		61.5	51.2		44.5	38.2
6.68	6.07		0.01	0.03		0.2	0.4		0.52	0.76		3.91	4.17		58.6	68.7		23.5	15.7
5.64	6.71		0	0.03		0	0.4		0.27	0.55		4.05	2.4		71.7	35.7		31.3	45.9
5.45	6.84		0	0		0	0		0.31	0.47		2.94	4.24		53.8	62		22.2	27.5
5.3	4.08		0.02	0.01		0.4	0.2		0.45	0.3		2.6	1.94		49	47.5		39.3	42.6
4.59	6.56		0.01	0.02		0.3	0.3		0.21	0.57		2.14	3.67		46.7	55.8		36.4	32.2
5.46	4.76		0.01	0.08		0.2	1.6		0.55	0.38		2.48	2.44		45.4	51.3		39.1	34
8.31	4.83		0.03	0.04		0.5	0.4		0.59	0.3		4.71	2.7		56.6	56		38.1	32.9
6.82	7.11		0.04	0.02		1	0.3		0.68	0.45		4.43	4.07		65	57.4		31.4	33.9
4.85	5.34		0.01	0.02		0.3	0.4		0.49	0.42		2.33	2.69		48	50.4		21.8	39.5
6.99	7.05		0.01	0.06		0.3	0.7		0.68	0.63		3.61	3.15		51.7	44.8		38.8	43.4
5.31	5.43		0.01	0.03		0.2	0.4		0.38	0.32		2.93	1.79		55.1	33		38.1	54.8
3.53	7.09		0.02	0		0.4	0		0.14	0.5		1.51	4.9		42.9	69.1		34.5	22.1
3.35	4.38		0.01	0.02		0.1	0.3		0.42	0.5		1.08	2.58		32.2	58.9		47.4	26.5
8.2	5.3		0.01	0.01		0.2	0.2		0.55	0.29		4.55	2.39		55.6	45		49.6	46.5
5.69	5.41		0.01	0.02		0.1	0.3		0.51	0.4		2.69	3.74		47.2	69		35.7	21.3
3.56	5.94		0.04	0.01		0.7	0.1		0.33	0.45		1.82	3.13		51.1	52.7		40.1	33.5
4.65	4.93		0.01	0.01		0.2	0.2		0.35	0.22		1.98	3.31		42.5	67.2		36.5	23.3
4.32	11.04		0.02	0.02		0.3	0.3		0.35	0.48		2	7.49		46.3	67.8		45	25.5
4.28	3.84		0.01	0.09		0.2	1		0.41	0.43		1.66	1.52		38.9	39.6		43.8	46.2
5.93	6.1		0.01	0		0.2	0		0.37	0.43		4.07	3.08		68.7	50.6		46.5	41
4.02	4.53		0.03	0.15		0.4	1.1		0.35	0.28		2.23	2.29		55.4	50.5		23.6	41.3
3.86	9.11		0.01	0.02		0.2	0.3		0.29	0.59		1.98	5.44		51.2	59.7		29.4	31.7
3.2	7.03		0.03	0.04		0.3	0.7		0.23	0.49		1.26	4.48		39.4	63.7		38.9	26.2
5.22	3.62		0.03	0.01		1	0.2		0.47	0.38		2.66	1.97		50.9	54.4		51.3	32.9
5.34	7.26		0.01	0.01		0.3	0.3		0.36	0.62		2.44	3.22		45.7	44.3		38.3	44.8
7.11	6.06		0.01	0.04		0.2	0.7		0.36	0.44		4.66	3.38		65.5	55.7		45.5	35.5
5.83	7.84		0	0.04		0	0.7		0.35	0.35		3.59	4.99		61.6	63.6		27	30.5
6.72	6.75		0.01	0.01		0.3	0.2		0.44	0.59		4.83	4.18		72	62.1		28.6	24
5.9	5.76		0.02	0.02		0.4	0.3		0.54	0.44		2.94	3.2		49.8	55.6		20.1	25.8
5.03	4.4		0.02	0.03		0.4	0.4		0.49	0.28		2.51	2.35		49.9	53.4		38.3	35.5
6.54	7.85		0.01	0.02		0.3	0.3		0.36	0.16		4.29	2.72		65.6	34.7		34.8	61.7
4.22	6.44		0	0.02		0	0.4		0.4	0.42		2.06	4.14		48.9	64.3		24	28.1
4.03	9.11		0.04	0.02		0.4	0.4		0.32	0.57		1.63	5.04		40.6	55.3		37.7	35.3
7.51	4.09		0.01	0.01		0.4	0.2		0.57	0.25		4.27	1.64		56.9	40.1		43.9	47.7
5.45	13.63		0.01	0.02		0.2	0.4		0.44	0.54		3.21	8.55		58.9	62.7		33.4	28.8
8.88	7.88		0.03	0.01		0.4	0.2		0.46	0.58		5.48	3.42		61.8	43.3		31.2	43.3
3.05	5.7		0.01	0		0.2	0		0.29	0.42		1.48	3.48		48.5	61		31.5	29.1
6.48	4.96		0	0.01		0	0.2		0.4	0.4		4.77	2.72		73.6	54.8		36.7	33.3
3.85	5.49		0.01	0.04		0.3	0.4		0.4	0.47		1.93	3.79		50.1	69		17.3	20
5.35	6.08		0.02	0.04		0.2	0.9		0.41	0.21		2.65	2.47		49.5	40.7		33.5	49.7
5.09	3.92		0.03	0.05		0.4	0.7		0.25	0.44		1.69	2.34		33.2	59.6		34	27.6
2.44	5.34		0.03	0.09		0.4	0.8		0.25	0.56		0.65	3.19		26.7	59.8		48.2	27.3
3.1	5.96		0.02	0.01		0.4	0.2		0.36	0.53		0.8	4.02		25.8	67.5		61.9	21.1
5.53	4.91		0.12	0.02		1.3	0.3		0.4	0.43		3.27	2.1		59.2	42.8		58.4	45.2
5.26	7.24		0.03	0.01		0.3	0.3		0.35	0.45		3.09	5.1		58.6	70.4		31.1	18.6
3.08	4.97		0.01	0.01		0.3	0.1		0.32	0.3		1.32	2.83		42.9	57		32.9	31
3.73	8.47		0.05	0.02		0.9	0.4		0.25	0.43		1.45	6.23		38.9	73.4		42.5	19.4
9.75	7.08		0.01	0.03		0.2	0.6		0.84	0.69		5.14	3.61		52.8	51.1		50.4	37.4
2.72	5.13		0.02	0.02		0.3	0.3		0.26	0.56		1.11	3.47		40.7	67.6		37.2	18.9
4.1	5.51		0.03	0.01		0.5	0.1		0.43	0.33		1.93	3.07		47.1	55.6		47.4	35.6
8.09	5.78		0.02	0.02		0.3	0.3		0.37	0.39		5.73	3.33		70.8	57.7		35.4	33
5.43	5.63		0	0.1		0	2.3		0.4	0.55		2.48	3.06		45.6	54.3		21.9	32.1
4.51	5.45		0.03	0.03		0.5	0.3		0.27	0.28		1.94	2.04		43	37.4		45.1	53.8
3.96	3.51		0.01	0.01		0.2	0.2		0.29	0.45		2.1	1.72		52.9	49.1		46.6	35.3
8.1	5.61		0.01	0.08		0.3	0.9		0.48	0.41		5.61	3.42		69.4	60.9		36.4	29.1
8.09	9.52		0.01	0.03		0.2	0.3		0.51	0.55		6.03	6.7		74.5	70.4		23.2	21.5
7.08	4.58		0	0.04		0	0.7		0.5	0.63		3.03	1.88		42.8	41		16.2	41
5.3	6.88		0.02	0.05		0.3	2		0.42	0.42		3.8	5.18		71.6	75.3		47.2	16.9
9.31	11.93		0.07	0.02		1.4	0.3		0.58	0.76		5.65	8.24		60.8	69		18.9	22.2
8.81	4.5		0.01	0.06		0.4	1.1		0.45	0.44		5.62	2.33		63.9	51.7		31.1	34.9
3.89	5.89		0.01	0.02		0.2	0.3		0.31	0.57		1.78	3.15		45.7	53.5		29.6	33.3
5.84	3.88		0.01	0.04		0.2	0.7		0.4	0.4		3.75	1.99		64.2	51.2		40.6	35.1
5.61	7.73		0.02	0.09		0.3	1.4		0.34	0.61		2.82	3.73		50.1	48.3		26.7	38.7
7.09	5.09		0.02	0.01		0.3	0.2		0.38	0.34		4.39	3.34		61.8	65.6		42.8	26.5
6.23	5.41		0.01	0.1		0.2	1.5		0.45	0.53		4.07	3.79		65.3	70		30.5	18.3
6.15	6.14		0.02	0.01		0.4	0.1		0.49	0.56		2.96	3.52		48.1	57.4		23.8	27.9
3.46	6.8		0.03	0.03		0.3	0.6		0.19	0.45		1.37	4.41		39.5	65		39.5	25.3
6.1	6.66		0.02	0.02		0.3	0.4		0.61	0.63		2.65	4.08		43.4	61.2		53	26.1
6.65	4.28		0.01	0.01		0.2	0.2		0.35	0.35		4	2.84		60.1	66.4		43.3	20.1
4.35	9.75		0.04	0.02		0.7	0.3		0.3	0.68		2.5	6.15		57.6	63.1		29	24.5
3.45	5.25		0.01	0.03		0.2	0.3		0.28	0.43		1.42	2.88		41.1	54.8		28.5	35.4
5.69	8.85		0.01	0.02		0.3	0.3		0.46	0.36		2.9	6.54		50.9	73.8		49.3	20
3.53	9.43		0.07	0.02		0.8	0.4		0.23	0.52		1.59	6.41		45	68.1		38	25.3
7.96	6.14		0.01	0.01		0.2	0.2		0.55	0.35		4.37	4.1		54.9	66.7		46.5	24.9
5.15	2.45		0.01	0.03		0.2	0.5		0.63	0.3		3.21	1.07		62.3	43.8		34.5	35.5
2.75	5.85		0.01	0.02		0.2	0.3		0.23	0.28		1.02	3.95		37	67.5		21	26.3
4.7	5.7		0.01	0.03		0.3	0.5		0.33	0.38		2.79	3.67		59.4	64.3		48	25.4
4.25	6.13		0.01	0.02		0.4	0.3		0.49	0.47		2.14	2.67		50.4	43.5		32.8	44.4
7.72	5.93		0.08	0.01		1.9	0.2		0.54	0.48		5.46	3.35		70.7	56.5		32	32.4
6.06	6.22		0.01	0.01		0.3	0.1		0.59	0.6		2.3	3.49		38	56.2		20.7	29.1
4.83	4.39		0.01	0.03		0.2	0.7		0.24	0.45		2.54	2.25		52.6	51.2		48.7	35.1
4.56	6.82		0.03	0.01		0.4	0.2		0.22	0.57		2.77	4.47		60.8	65.4		40.4	22.3
10.58	6.7		0.01	0.02		0.2	0.4		0.69	0.44		7.53	2.55		71.2	38.1		32.2	50.3
6.66	5.01		0.03	0		0.4	0		0.3	0.42		4.97	2.89		74.6	57.7		19.9	31.7
5.39	5.33		0	0.01		0	0.2		0.46	0.46		2.85	3.65		52.9	68.5		19.4	20.8
6.12	4.83		0.01	0.03		0.3	0.4		0.45	0.43		3.42	2.71		55.7	56.1		34.9	32.1
6.51	7.44		0.01	0.01		0.2	0.2		0.44	0.63		2.15	4.09		32.9	54.9		33.2	33.2
3.99	8.58		0.01	0.04		0.2	0.5		0.37	0.75		1.86	5.79		46.5	67.7		56.2	22
8.42	7.51		0.01	0.02		0.2	0.3		0.71	0.62		5.58	4.85		66.3	64.5		40.4	24.5
4.08	5.27		0.03	0.01		0.5	0.3		0.41	0.37		1.83	2.75		44.9	52.2		21.9	38.7
5.29	5.04		0.01	0.01			0.3		0.42	0.45		2.55	3.03		48.2	60.1		40.9	27
4.99	5.67		0.06	0.04		0.2	0.6		0.41	0.54		2.41	3.38		48.3	59.6		41.4	26.5
4.32	5.74		0.02	0.07			0.7		0.28	0.46		1.99	3.72		46.1	64.9		41.9	24.2
3.13	6.39		0.01	0.03		1	0.4		0.29	0.53		1.59	3.37		50.7	52.7		39.1	30.7
2.53	7.68		0.02	0.02		0.3	0.3		0.23	0.58		0.83	3.7		32.8	48.1		37.1	38.3
4.21	5		0.01	0.01		0.2	0.2		0.38	0.68		2.39	2.61		56.7	52.2		55.7	28.4
3.88	7.02		0.01	0.03		0.4	0.4		0.35	0.53		1.57	4.57		40.4	65.2		30.9	25.5
4.07	4.04		0	0.04		0.2	0.6		0.34	0.32		1.86	2.17		45.8	53.8		49	34.4
6.82	5.49		0.02	0.01		0.3	0.1		0.63	0.39		3.94	3.98		57.9	72.4		43.7	17.3
5.54	5.57		0.04	0.03		0	0.5		0.52	0.43		3.2	3.19		57.7	57.2		29.3	28.4
8.09	4.57		0.01	0.01		0.5	0.3		0.73	0.33		4.18	2.39		51.6	52.3		30.9	37
3.41	4.61		0.02	0.02		0.6	0.4		0.15	0.51		1.29	2.8		37.9	60.7		35.4	26.7
3.48	7.52		0.01	0.03		0.2	0.8		0.32	0.39		1.36	5.23		39	69.5		51.5	23.3
3.95	4.84		0.01	0.04		0.3	0.3		0.35	0.68		1.98	2.55		50	52.8		50.3	29.3
5.17	7.98		0.01	0.01		0.3	0.2		0.29	0.46		3.13	5.39		60.5	67.5		37	24.3
4.29	7.67		0.01			0.2			0.28	0.86		2.51	3.62		58.6	47.2		32.1	37.1
4.24	6.71		0.02			0.2			0.38	0.58		1.79	4.13		42.2	61.7		31.7	26.8
5.64	3.92		0.01			0.2			0.63	0.36		3.32	2.57		58.8	65.4		46.7	23.5
4.1	3.28		0.02			0.3			0.46	0.33		1.45	1.95		35.4	59.5		27.7	28
4.08	6.97		0.01			0.2			0.43	0.49		1.58	4.86		38.8	69.7		51.5	20.2
3.78	9.87		0.01			0.4			0.15	0.64		1.48	6.36		39.2	64.5		47.8	26.7
6.24	7.95		0.02			0.2			0.49	0.68		3.71	4.89		59.4	61.4		54.8	28.1
6.1	7.56		0.01			0.3			0.63	0.56		3.83	4.44		62.9	58.7		27.6	32.4
4.58	6.48		0.01			0.3			0.57	0.59		2.45	3.67		53.5	56.5		20.8	31.5
4.45	7.33		0.01			0.1			0.35	0.57		2.13	4.23		47.8	57.7		27.5	27.8
5.72	6.81		0.02			0.2			0.45	0.78		3.37	3.28		58.9	48.1		42.5	37.7
3.17	6.93		0.01			0.2			0.23	0.67		1.23	4.23		38.8	61		31.5	25.7
4.33	6.33		0.02			0.4			0.46	0.63		1.68	3.47		38.9	54.8		52.4	33
4.39	3.71		0.01			0.2			0.39	0.46		2.59	1.72		58.9	46.3		50.1	32.9
6.68	5.31		0.02			0.3			0.47	0.4		2.88	2.55		43.2	48.1		22.3	36.7
5.29	3.86		0			0.3			0.44	0.48		1.69	2.05		32	53.1		47.2	29.5
6.05	12.54		0.02			0.3			0.46	0.61		3.65	9.31		60.4	74.3		51	19.1
3.43	4.32		0.07			0			0.19	0.19		1.59	3		46.4	69.4		30.7	23.4
6.54			0.01			0.4			0.26			4.04			61.6			39.9
6.24			0.01			1.3			0.48			3.72			59.6			33.2
5.6			0.02			0.2			0.37			2.34			41.7			30.9
6.97			0			0.2			0.48			4.24			60.9			49.5
4.62						0.2			0.42			2.36			51.1			30.1
4.53			0.01			0			0.27			2.38			52.5			34.4
5.39			0.08			0.2			0.29			2.08			38.6			40
3.05			0.01			0.9			0.22			1.08			35.4			53.6
7.11			0.04			0.3			0.64			3.49			49			53.1
9.02			0			0.7			0.62			5.51			61.1			39
5.83			0.01			0			0.46			2.48			42.5			25.2
4.22			0.01			0.2			0.4			2.32			55			39.3
4.83			0.01			0.2			0.43			2.54			52.7			32.2
4.28			0.02			0.2			0.17			1.66			38.7			36.6
4.26			0.01			0.4			0.29			2.24			52.6			56.8
6.24			0.01			0.2			0.35			3.23			51.8			37.6
4.21						0.2			0.41			1.81			43.1			39.1
3.74			0.01			0.2			0.26			1.55			41.4			45.7
7.66			0.02			0.4			0.42			5.4			70.5			49.7
3.48			0.02			0.2			0.24			1.71			49.2			22.7
5.45			0.01			0.1			0.22			3.41			62.5			41.4
5.29			0.02			0.3			0.35			2.16			41			31.4
4.44			0.03			0.6			0.46			1.55			34.8			44.2
4.97			0.02			0.2			0.43			1.88			37.9			51.4
4.56			0.06			0.8			0.4			2.26			49.6			49
4.49			0.03			0.4			0.35			1.67			37.2			37.5
8.04			0.01			0.2			0.61			4.81			59.9			49
2.86			0.02			0.3			0.22			0.78			27.3			23.9
3.05			0.02			0.2			0.38			0.98			32			63.3
6.32			0.04			0.5			0.34			3.61			57.1			52
8.56			0			0			0.82			6.91			80.7			35.1
3.76			0.06			0.7			0.27			1.58			42			7.9
5.68			0.01			0.2			0.5			3.67			64.6			46.3
3.14			0.01			0.2			0.3			1.54			49			25
5.8			0.08			1.7			0.52			3.07			52.8			39.2
4.37			0.05			0.6			0.54			1.69			38.7			33.1
5.35			0.01			0.1			0.29			4.18			78.2			45.5
4.64			0.03			0.4			0.29			3.03			65.3			14.4
5.11			0.02			0.4			0.46			3.09			60.4			26.7
4.63			0.03			0.3			0.34			3.03			65.5			28.2
5.82			0.02			0.4			0.15			3.54			60.9			25.1
4.81			0.02			0.4			0.25			3.17			65.9			34
5.59			0.02			0.4			0.3			3.21			57.4			23.5
8.11			0.01			0.2			0.77			5.68			70.1			35.8
7.36			0.03			0.5			0.5			3.3			44.9			18.7
6.21			0.02			0.3			0.63			3.71			59.8			45.9
5.36			0.02			0.4			0.37			2.56			47.7			27.2
9.35			0.02			0.4			0.5			6.56			70.3			42.2
7.87			0.07			0.8			0.6			5.57			70.8			22.2
7.73			0.02			0.3			0.55			4.41			57.1			18
6.46			0.01			0.3			0.31			3.84			59.4			26.6
6.96			0.03			0.6			0.51			4.19			60.3			34.2
8.77			0.01			0.2			0.61			5.89			67.1			29.7
8.64			0.01			0.2			0.4			5.36			62			23.4
3.68			0.01			0.2			0.2			1.34			36.5			29.3
9.2			0.01			0.1			0.73			5.92			64.3			56.8
5.65			0.02			0.3			0.37			2.89			51.3			24.1
6.57			0.03			0.5			0.34			4.02			61.1			37.3
4.74			0.01			0.3			0.37			2.25			47.4			31.7
8.83			0.03			0.5			0.52			6.38			72.2			36.5
6.9			0.02			0.3			0.34			4.48			65			19.6
7.42			0.05			0.6			0.69			4.31			58.1			23.3
5.46			0.01			0.2			0.56			2.68			49.1			30.6
8.62			0.07			1.7			0.54			5.78			67			34.2
5.46			0.01			0.2			0.65			3.22			59			23.2
5.14			0.01			0.2			0.26			3.22			62.6			27.3
4.86			0.03			0.6			0.46			2.34			48.2			28.8
6.31						0.2			0.35			3.52			55.8			39.7
6.32			0.01			0.6			0.41			3.79			60			36.1
5.76			0.04			0.2			0.47			3.51			60.9			31
5.1			0.01			0.3			0.33			2.76			54			27.3
5.18			0.02			0.4			0.47			2.33			44.9			36.3
8.87			0.02			0.5			0.74			5.01			56.6			42.5
6.09			0.02			0.6			0.43			3.64			59.8			32
3.24			0.03			0.2			0.33			1.66			51.2			30.5
4.86			0.01			0.6			0.31			2.5			51.4			34.9
4.13			0.04			0.1			0.28			1.82			44.2			39.3
4.68			0.01			0.3			0.3			2.54			54.3			46.2
4.72			0.02			0.2			0.29			2.35			49.9			36.3
7.01			0.01			0.2			0.5			4.18			59.6			43.2
6.04			0.01			0.2			0.46			3.35			55.5			28.7
6.58			0.01			0.3			0.58			3.67			55.8			33.1
3.79			0.01			0.2			0.31			1.76			46.4			31
6.06			0.01			0.2			0.43			3.29			54.3			43
6.57			0.01			0.4			0.36			3.9			59.3			34.2
8.26			0.02			0.9			0.3			5.15			62.4			31.4
5.12			0.06			0.2			0.4			2.62			51.2			29.4
4.12			0.01			1.5			0.31			2.6			63.1			37.5
4.72			0.07			0.8			0.38			3.01			63.8			25.5
5.25			0.03			0.6			0.49			3.4			64.8			23.9
4.68			0.03			0.2			0.46			2.56			54.7			21.1
2.67			0.01			0.4			0.42			1.39			52.1			31.2
4.35			0.04			0.2			0.38			2.54			58.5			29.6
6.72			0.01			0			0.46			4.24			63.1			28.7
4.13			0			0.4			0.43			1.94			47			24.6
6.13			0.02			0.2			0.43			3.19			52.1			38
5.39			0.01			0.3			0.44			3.03			56.2			37.5
3.7			0.03			0.3			0.37			2.02			54.7			29.5
4.76			0.02			0.4			0.14			2.62			55.1			32.7
5.29			0.02			0.2			0.47			3.09			58.3			40.4
4.6			0.01			0.7			0.38			2.65			57.5			30.1
6.5			0.04			0.2			0.97			4.24			65.2			30
7.16			0.01			0.2			0.49			3.99			55.8			15.4
6.09			0.01			0.3			0.45			3.31			54.5			35.2
5.43			0.02			0.2			0.3			3.16			58.2			32.3
5.75			0.01			0.3			0.46			3.42			59.5			30
4.83			0.02			0.4			0.7			2.69			55.8			26.8
3.14			0.04			0.4			0.15			2.14			68.2			24.8
8.97			0.02			0.2			0.36			3.11			34.7			24.5
4.34			0.01			0.3			0.45			2.14			49.3			60.8
6.26			0.01			0.2			0.51			3.22			51.4			38.5
5.33			0.01			0.2			0.51			3.06			57.3			36.6
6.37			0.01			0.2			0.49			3.47			54.6			26.1
5.9			0.01			0.4			0.5			3.72			63			34.2
4.54			0.02			0.2			0.64			2.23			49.2			20
3.76			0.01			0			0.49			2.21			58.8			32.2
4.76			0			0.2			0.38			2.64			55.5			23.1
4.9			0.02			0.4			0.36			2.86			58.4			32.8
9.04			0.03			0.2			0.64			6.15			68			28.6
4.45			0.01			0.3			0.43			1.96			44			23.1
4.17			0.02			0.3			0.33			2.09			50.1			39.3
5.45			0.02			0.7			0.41			3.38			62			35.5
4.91			0.04			0.5			0.66			2.22			45.3			28.8
9.8			0.02			0.3			0.6			6.08			62			38.7
6.69			0.02			1.6			0.44			3.4			50.8			28.5
5.52			0.08			0.3			0.33			3.16			57.1			36.6
5.9			0.02			0.2			0.49			3.62			61.3			35.9
5.88			0.01			0.4			0.4			3.75			63.7			27.3
4.33			0.02			0.3			0.31			2.43			56.2			25.7
4.3			0.02			1			0.32			2.06			47.9			30.9
6.3			0.05			0.3			0.51			3.79			60.2			41.4
2.67			0.02			0.5			0.3			1.42			53.3			29.7
5.27			0.02			0.5			0.35			2.57			48.7			30.6
6.98			0.02			0.3			0.42			2.97			42.5			35.7
10.51			0.03			0.1			0.74			7.16			68.1			42.3
4.47			0.01			0.2			0.41			2.32			52			23.4
5.8			0.01			0.3			0.25			3.72			64.1			36.2
3.79			0.02			0.2			0.37			1.96			51.6			30.9
5.19			0.01			0.3			0.42			2.85			54.8			32.5
4.97			0.01			0.2			0.45			3.1			62.4			32.4
5.58			0.01			0.1			0.35			3.02			54			24.7
5.21			0.01			0.2			0.49			2.79			53.6			37.8
5.1			0.01			0.2			0.45			2.78			54.5			33
5.26			0.01			0.3			0.61			2.41			45.7			33.3
8.46			0.02			0.3			0.35			5.52			65.3			41.3
8.29			0.02			0.4			0.36			6.62			79.9			27.7
6.45			0.02			0.7			0.47			3.11			48.2			14.8
7			0.04			0			0.41			4.41			62.9			35.3
6.98			0			0.4			0.52			4.11			58.9			30.3
5.38			0.03			0.2			0.29			3.7			68.8			32.7
3.84			0.01			0.2			0.31			1.65			43			24
5.98			0.01			0.5			0.41			3.93			65.7			43.5
5.04			0.02			0.3			0.36			1.82			36.1			24.4
6.71			0.02			0.4			0.46			4.47			66.6			36.3
6.12			0.02			0.4			0.37			4.27			69.8			21.3
5.41			0.02			0.2			0.56			2.54			46.8			22.4
6.09			0.01			0.3			0.55			3.65			60			38.3
4.92			0.01			0.2			0.49			2.52			51.3			30
6.05			0.01			0.4			0.5			4.19			69.3			27.8
2.96			0.02			0.6			0.22			1.12			38			18.8
4.34			0.03			0.3			0.38			2.09			48.1			53.5
4.5			0.02			0.5			0.36			1.92			42.7			37.1
3.8			0.02			0.3			0.29			1.68			44.3			46.2
9.03			0.02			0.4			0.49			6.3			69.8			36.8
7.14			0.03			0.2			0.57			4.31			60.4			22.6
4.82			0.01			0.5			0.34			2.48			51.5			30.1
7.48			0.03			0.2			0.57			4.22			56.4			39
6.37			0.01			1			0.44			3.9			61.2			31.1
3.79			0.08			0.5			0.43			2.05			54.1			30.3
4.64			0.03			0.3			0.31			2.32			50			31.9
4.88			0.02			0.2			0.47			1.7			34.9			39.4
7.64			0.01			0.4			0.66			4.51			59.1			51
6.64			0.02			0.2			0.29			4.12			61.9			28.4
6.05			0.01			0.3			0.27			2.67			44.2			26.2
5.46			0.02			0.2			0.3			3.43			62.9			49.7
6.11			0.01			0.3			0.48			3.84			62.8			29.1
5.9			0.02			0.7			0.42			3.85			65.3			27
4.7			0.04			0.3			0.39			2.56			54.6			25.1
5.55			0.01			0.3			0.43			2.59			46.8			33.8
4.15			0.02			0.2			0.36			1.63			39.3			42.7
7.88			0.01			0.7			0.44			5.11			64.8			40
4.28			0.04			0.7			0.4			2.11			49.3			27.7
5.65			0.03			0.2			0.49			3.19			56.4			38.6
7.32			0.01			0.3			0.61			3.91			53.4			32.2
4.4			0.02			0.5			0.53			2.06			46.8			33.2
5.76			0.03			0.9			0.43			3.32			57.6			37.7
5.33			0.05			0.4			0.73			2.95			55.3			31.6
4.51			0.03			0.2			0.36			3.02			67			26.3
4.98			0.01			0.2			0.3			2.46			49.4			21.5
3.43			0.01			0.5			0.23			1.85			53.9			42.4
4.86			0.03			0.3			0.41			3.06			63			37.9
4.64			0.02			0.2			0.38			2.98			64.2			24.9
5.11			0.01			0.2			0.46			2.6			50.8			25.9
7.54			0.01			0.2			0.4			5.49			72.8			37.4
3.74			0.01			0.2			0.38			2.05			54.8			21.4
7.26			0.01			0.2			0.28			4.95			68.1			31.8
6.95			0.01			0.5			0.52			4.04			58.2			25.6
5.73			0.03			0.2			0.43			3.31			57.8			32.9
6.05			0.01			0.4			0.51			3.82			63.1			31.6
5.05			0.02			0.5			0.34			2.89			57.3			23
7.81			0.03			0.3			0.44			4.46			57.2			28.9
5.78			0.02			0.4			0.61			3.22			55.7			34.2
5.96			0.02			0.3			0.35			3.83			64.3			26.5
4.05			0.04			0.2			0.08			1.93			47.7			28.5
5.19			0.01			0.4			0.57			2.53			48.7			49.7
4.97			0.02			1.3			0.41			2.94			59.2			35.6
4.31			0.06			0.3			0.35			2.27			52.7			28.6
6.02			0.02			0.2			0.45			3.51			58.3			36.2
4.09			0.01			0.3			0.29			2.14			52.4			28.9
6.16			0.02			0.2			0.61			4.4			71.5			33.7
5.96			0.01			0.2			0.43			3.94			66.1			15.4
3.58			0.01			0.3			0.27			1.78			49.8			23.5
6.71			0.02			0.5			0.4			3.91			58.2			36
6.08			0.03			0.2			0.23			3.79			62.2			33.1
5.87			0.01			0.2			0.32			3.61			61.5			32.4
4.61			0.01			1.2			0.43			3.19			69.2			30.3
5.67			0.05			0.2			0.48			2.82			49.7			14.5
7			0.01			0.3			0.61			4.33			61.9			36
6.43			0.02			0.8			0.29			3.68			57.3			28
5.98			0.07			0.5			0.56			2.67			44.6			36.2
5.52			0.03			0.5			0.88			2.84			51.6			38.6
7.97			0.03			0.2			0.71			4.17			52.4			29.3
5.36			0.01			0.2			0.24			3.76			70.2			27.2
6.64			0.01			0.2			0.46			3.92			59			23.1
5.03			0.01			0.2			0.33			2.72			54			31.5
6.09			0.01			0.9			0.43			4.13			67.8			33.2
6.94			0.07			0.2			0.46			4.54			65.4			22.8
5.29			0.01			0			0.41			2.83			53.5			25.8
4.3			0			0.3			0.29			2.61			60.7			32.1
4.8			0.02			0.3			0.43			2.97			61.9			30.5
6.17			0.02			0.2			0.34			3.29			53.3			26
4.76			0.01			0.2			0.39			2.67			56.1			38.4
5.51			0.01			0.6			0.4			2.77			50.3			33.2
5.2			0.03			0.4			0.42			3.19			61.3			40.3
5.54			0.02			0.3			0.51			3.69			66.5			26.3
6.56			0.02			0.3			0.7			2.83			43.1			22.2
6.09			0.02			0.2			0.42			2.97			48.8			42.7
5.31			0.01			0.2			0.32			3.29			62			41.5
12.65			0.02			0.3			0.45			10.14			80.1			29.2
4.54			0.02			0.3			0.38			2.54			55.9			14.4
4.76			0.02			0.2			0.32			2.67			56.1			33.9
4.53			0.01			0.3			0.43			1.91			42.1			34.9
6.25			0.02						0.52			4.35			69.6			40.4
5.88									0.55			3.63			61.6			16.5
5.92									0.39			4.22			71.3			26.5
5.07									0.41			3.23			63.6			20.4
6.56									0.34			4.49			68.4			24.7
6.43									0.74			3.32			51.6			24.8
6.59									0.49			4.28			64.9			35
5.3									0.33			3.62			68.2			24.9
5.89									0.52			3.73			63.3			24.2
4.29									0.6			2.46			57.3			24.8
5.06									0.52			2.73			53.9			25.6
6.85									0.44			4.8			70.1			32.4
9.08									0.5			6.4			70.5			21.6
5.67									0.55			4.1			72.3			20.9
5.46									0.48			2.81			51.5			15.7
5.34									0.37			3.41			63.9			37
5.29									0.38			3.09			58.3			26.4
5.69									0.36			4.39			77.1			31.8
5.44									0.41			3.55			65.2			15.3
7.95									0.56			4.81			60.5			25
5.59									0.34			2.75			49.2			29.7
7.1									0.37			3.93			55.4			41.5
6.27									0.42			3.37			53.8			33.5
7.41									0.49			3.45			46.6			35.1
5.05									0.46			3.05			60.4			41.6
4.87									0.55			3.26			67			27.1
5.24									0.35			3.12			59.5			17.2
4.99									0.55			2.31			46.3			23.7
6.42									0.6			2.86			44.6			38.3
6.15									0.32			3.46			56.2			42.8
5.78									0.29			2.9			50.2			35.8
8.13									0.58			5.46			67.3			43.3
6.1									0.4			3.65			59.9			24.1
6.27									0.54			3.7			59.1			32.1
4.71									0.31			1.42			30.2			30.1
7.5									0.53			4.62			61.5			56.7
																		28.4

## Sheet: Figure2-B
GGT			ALT			AST
Non-AUD	CAUD		Non-AUD	CAUD		Non-AUD	CAUD
13	14		11	24		15	20
12	91		12	94		16	64
10	35		13	15		19	21
11	17		14	15		24	18
19	12		11	7		16	11
7	15		20	12		22	19
86	29		59	14		26	17
13	23		11	16		17	22
13	59		18	28		18	26
13	13		15	11		24	20
11	41		12	28		17	22
23	249		36	29		30	21
14	201		14	21		17	69
48	26		16	12		24	17
25	73		13	29		14	23
17	61		14	35		16	33
18	28		18	34		20	28
10	42		13	14		23	20
9	97		11	58		17	59
35	21		36	14		23	28
19	129		19	84		23	63
10	14		20	20		24	19
22	20		26	11		21	15
13	264		15	66		20	56
18	23		20	9		27	18
18	17		22	18		33	25
12	29		14	16		22	23
30	29		29	18		29	15
15	45		25	15		21	16
18	43		22	29		22	37
15	16		14	24		23	33
27	37		18	26		23	18
13	21		17	12		21	16
35	34		18	20		18	24
33	41		19	24		18	24
14	36		11	21		14	24
50	40		63	20		36	21
15	23		12	29		15	45
26	181		9	46		22	37
25	203		13	64		16	75
7	21		10	19		17	20
16	104		10	15		15	14
20	18		16	14		21	26
26	29		20	26		20	21
30	14		26	19		27	20
33	14		41	31		39	26
20	101		22	12		18	22
13	23		12	15		19	14
17	46		23	56		22	41
33	74		26	31		27	15
11	20		12	19		16	22
23	38		11	24		18	23
32	37		23	10		24	18
18	78		20	45		44	27
19	96		12	19		15	21
22	23		10	11		17	21
123	34		61	18		82	19
27	93		10	19		12	34
22	225		18	34		19	40
15	32		15	19		19	25
18	18		13	22		20	27
16	30		16	11		28	17
27	29		11	17		14	34
10	37		22	12		20	17
9	36		14	17		18	20
26	33		22	9		24	16
15	39		21	26		26	33
9	29		19	19		19	21
24	24		10	29		27	40
15	109		11	32		16	25
11	17		11	13		14	16
13	30		8	11		13	16
28	122		24	30		25	24
46	56		23	40		24	38
27	21		18	11		26	15
16	62		32	35		22	29
6	23		10	22		18	35
55	26		31	20		28	16
22	96		18	20		29	22
27	49		9	19		7	21
20	46		17	22		16	37
15	120		26	143		25	101
50	34		9	9		15	14
17	35		9	19		16	22
33	24		20	16		22	18
32	67		15	22		17	30
18	13		11	30		14	18
15	9		11	12		26	17
11	31		9	31		16	23
44	41		22	29		24	27
14	27		10	11		12	17
22	17		10	17		22	23
13	60		12	38		19	26
33	19		28	20		29	25
74	83		35	32		30	27
24	25		24	13		25	22
30	13		18	11		25	17
30	58		29	8		22	15
57	37		34	21		41	25
25	49		21	29		20	24
22	18		17	12		26	28
32	39		21	34		31	27
13	31		11	23		17	36
18	33		18	10		19	34
9	18		9	20		12	16
24	25		20	20		17	27
277	29		123	38		235	24
33	30		26	31		37	37
29	32		21	21		56	18
14	33		12			17	11
35	54		13	33		16	27
39	98		32	30		26	38
12	67		24	41		26	25
14	36		8	25		16	32
8	28		23	11		25	19
12	18		8	15		12	26
32	51		15	11		16	20
30	19		19	14		19	17
15	30		15	13		19	20
18	15		11	12		16	9
23	200		21	40		25	43
65	28		18	25			33
15	94		18	14		16	21
31	17		11	13		15	17
44	15		40	18		32	25
17	19		19	31		21	40
14	97		9	61		14	79
10	58		5	39		17	27
36	89		56	42		31	32
30	118		15	30		23	41
35	15		21	16		22	19
22	34		9	17		20	27
14	37		8	19		15	22
23	14		28	22		21	24
11	42		12	19		16	23
31	16		30	20		26	18
14	39		16	33		22	25
19	33		9	19		16	19
12	15		9	12		16	18
27	76		20	55		18	32
40	10		30	19		27	21
18	15		16	19		18	25
11	41		13	70		13	80
22	32		11	18		15	16
14	13		12	13		20	21
11	25		15	33		20	26
67	30		19	31		24	19
18	30		6	18		10	25
10	14		9	23		18	23
19	18		13	21		13	31
37	104		19	158		18	123
21	23		10	18		18	17
18	28		9	23		17	21
15	23		20	16		23	15
40	14		15	18		19	16
21	30		14	23		15	18
26	37		15	23		20	23
13	13		10	10		16	16
10	21		13	20		20	22
11	32		10	20		14	33
20	16		12	13		14	18
90	17		78	10		77	16
26	11		22	14		25	25
39	19		56	25		32	23
30	475		31	222		17	82
21	24		30	36		28	38
14	15		16	20		19	19
93	11		31	9		23	15
14	43		8	25		14	22
21	19		10	15		17	18
36	16			23		18	20
10	16		9	10		15	19
13	226		17	154		21	93
17	43		13	24		18	28
117	15		45	23		51	37
12	28		12	32		19	25
20	83		17	41		22	22
16	9		12	9		27	18
8	14		14	11		19	14
46	14		31	18		24	21
74	12		26	14		16	19
17	40		7	28		18	28
18	28		14	27		20	20
18	22		16	30		19	32
18	23		17	11		23	12
24	19		10	35		17	48
6	10		11	11		16	21
24	29		12	30		13	28
36	20		9	24		21	29
30	15		42	22		30	28
16	12		13	12		18	16
19	22		26	22		41	26
8	19		10	14		15	14
21	23		16	66		19	59
22	120		10	99		14	46
21	16		11	14		27	23
38	24		45	18		25	21
20	44		23	31		19	22
20	28		18	10		17	14
21	24		26	13		17	17
17	11		28	10		26	13
15	21		19	13		23	18
11	26		15	16		18	15
23	40		12	42		16	35
12	47		8	32		14	25
25	22		13	32		27	24
16	12		13	16		15	24
19	44		11	37		19	19
23	13		21	15		20	18
25	36		26	15		31	14
14	13		13	9		22	15
16			12			27
38			29			24
15			12			20
11			17			17
42			29			29
21			18			17
11			6			14
15			15			18
36			16			11
120			57			33
19			14			15
12			12			15
12			14			18
14			49			22
14			12			18
15			10			15
40			10			26
17			16			21
19			9			14
36			19			18
17			12			13
54			50			34
17			21			25
12			6			13
17			11			27
26			13			17
23			16			18
14			21			21
30			13			20
36			14			20
205			30			88
11			8			16
16			21			43
23			11			14
15			9			18
16			10			17
16			16			26
17			18			19
22			23			30
13			9			14
11			5			17
10			13			20
15			13			18
24			19			26
20			12			16
58			17			21
12			13			13
17			13			15
47			23			23
199			84			85
21			34			22
52			37			22
14			10			15
35			21			20
16			11			12
7			12			16
25			44			34
20			13			17
19			25			40
33			16			15
7			6			12
37			15			20
28			16			21
13			15			14
74			49			34
11			16			24
51			22			18
37			28			24
28			38			34
13			22			27
28			22			19
21			30			26
47			65			49
22			18			15
13			15			22
17			17			21
20			25			23
13			17			15
27			12			13
13			10			14
13			13			16
33			23			34
26			28			36
23			52			35
19			16			16
12			11			14
29			24			27
16			18			24
12			36			35
15			41			31
11			7			11
11			7			12
16			18			17
12			18			21
32			60			30
16			16			23
14			22			25
16			24			19
17			21			20
13			12			17
13			11			16
71			100			52
15			20			19
22			37			31
22			20			16
13			14			16
16			18			27
15			16			25
11			11			18
20			23			27
32			15			15
15			9			17
21			19			20
14			23			20
9			10			11
12			16			19
9			9			15
20			28			27
12			53			35
21			28			19
9			16			25
11			14			19
18			16			19
38			26			18
16			21			16
22			11			15
11			15			23
13			19			24
12			21			21
13			20			23
10			15			16
19			15			23
20			29			24
17			7			14
27			14			17
15			16			18
17			10			14
17			10			17
15			8			15
22			22			21
18			16			19
8			9			18
13			10			17
12			12			21
17			11			16
15			17			16
28			32			19
9			13			20
12			14			21
12			12			22
25			30			18
25			17			19
13			16			18
18			13			16
14			6			13
15			13			18
16			17			24
17			38			27
20			10			17
9			13			22
20			14			15
12			16			19
12			11			18
15			21			19
12			8			17
11			11			13
42			96			46
52			26			21
25			16			14
30			14			19
12			26			26
12			12			19
14			12			16
23			19			21
41			33			26
18			19			23
16			16			15
21			20			16
45			54			29
9			17			29
15			12			15
30			29			20
21			26			24
11			28			21
19			13			20
12			13			18
12			12			18
11			13			15
10			14			17
14			16			22
16			10			14
20			84			36
11			12			13
14			18			23
18			26			17
17			20			16
27			43			20
17			16			24
17			13			17
13			12			17
15			7			15
13			18			20
8			10			15
12			19			20
20			19			21
13			12			17
22			7			13
19			17			17
26			14			18
16			13			18
20			32			26
29			23			19
10			13			22
19			11			14
13			11			16
19			23			37
16			20			18
13			16			17
14			17			17
13			13			17
21			17			20
17			17			15
12			11			14
23			22			19
17			18			21
26			44			21
16			11			15
14			17			19
12			10			18
34			19			19
11			9			13
24			17			23
11			11			15
49			20			19
13			22			22
13			6			12
18			16			15
9			19			19
13			17			18
10			10			19
26			59			36
27			30			19
29			25			20
8			11			17
10			10			20
18			20			26
14			11			19
15			21			25
12			17			22
19			9			14
15			9			18
16			13			13
12			54			41
10			15			17
11			11			13
32			12			19
10			11			13
14			10			22
13			11			21
8			12			16
15			13			17
21			21			17
27			27			26
10			14			18
10			12			18
17			10			18
13			21			19
13			15			24
9			11			15
9			15			22
37			17			20
31			38			24
14			13			15
18			13			15
10			8			17
15			21			19
17			12			14
19			22			23

## Sheet: Figure2-C
Iron			Ferritin			Iron saturation
Non-AUD	CAUD		NON-AUD	CAUD		NON-AUD	CAUD
113	164		62	53		34	47
115	154		102	202		32	45
31	100		10	63		7	30
132	104		72	260		37	34
96	89		264	29		30	24
127	194		74	73		36	44
117	142		202	57		33	44
152	115		47	262		28	38
79	52		36	70		18	13
121	136		54	41		33	34
83	57		44	37		21	11
52	70		101	101		14	17
67	261		30	270		18	89
163	76		126	146		47	21
167	115		323	168		37	28
97	127		50	101		25	34
104	118		175	234		28	29
156	63		24	39		31	16
27	87		42	508		8	24
108	83		247	225		29	23
23	102		8	195		5	28
81	64		64	46		26	17
69	66		49	111		18	21
86	116		64	139		23	34
67	60		100	48		18	14
75	119		103	214		19	42
121	114		219	239		44	28
42	34		111	163		10	10
35	52		17	79		9	13
55	57		15	60		12	14
115	56		16	13		26	13
88	116		84	150		19	34
72	151		4	118		17	42
116	65		49	43		30	18
144	131		290	69		47	35
91	109		119	195		29	27
88	55		252	54		23	15
83	102		63	97		24	33
73	144		51	540		19	39
121	115		33	472		29	26
26	126		10	221		6	32
71	40		121	40		23	8
122	152		127	34		30	34
159	112		294	66		40	27
87	143		45	265		26	36
83	59		34	87		22	16
70	95		108	49		21	23
119	79		18	18		34	18
141	141		93	117		40	33
37	91		20	228		8	21
83	119		19	277		18	36
91	78		34	176		27	18
131	42		51	34		26	9
25	114		6	127		5	25
82	110		19	71		16	28
127	200		30	79		34	49
98	66		588	407		21	20
68	74		29	200		17	17
108	99		68	282		25	22
104	100		27	55		28	26
53	139		53	146		13	38
	86			46			24
53	101		182	98		15	27
96	38		166	115		28	12
72	101		64	146		20	30
121	69		216	67		29	18
88	108		205	129		22	27
80	90		12	96		17	24
103	54		26	152		22	19
67	126		65	72		20	38
116	111		32	38		30	25
97	50		22	107		24	13
64	57		31	70		14	16
64	123		19	550		11	37
111	62		161	31		28	19
55	138		29	268		12	42
38	159		31	181		10	40
68	83		172	57		20	23
30	85		11	145		8	18
42	69		13	659		11	20
74	126		23	104		16	33
98	120		207	891		26	42
61	71		66	129		14	27
65	95		11	303		14	23
87	127		55	17		23	27
28	64		17	175		7	18
74	51		32	28		20	14
36	106		20	138		10	27
88	70		63	24		18	16
45	111		16	158		14	24
67	63		32	144		19	20
50	104		66	80		16	28
121	55		31	136		36	15
91	158		275	280		30	40
75	115		147	81		21	24
62	164		48	46		15	45
59	58		44	105		17	19
85	91		239	72		28	28
77	53		154	14		21	12
76	160		41	245		24	45
103	118		89	312		26	37
93	112		118	57		23	26
92	193		57	91		27	48
62	88		194	19		20	18
43	86		23	41		9	22
50	97		33	314		12	24
97	80		173	295		26	27
53	86		203	216		15	18
60	67		124	111		18	23
39	31		23	6		11	5
87	51		55	99		17	15
35	111		7	316		8	31
44	56		30	87		11	13
79	87		37	341		23	21
38	108		12	83		9	24
48	87		10	50		9	25
66	96		147	233		19	26
65	48		95	26		19	10
88	58		163	69		31	18
40	35		27	9		10	8
99	85		86	282		25	18
55	170		10	30		12	39
86	52		30	61		22	12
67	38		19	9		18	9
112	105			198		36	29
31	58		9	151		6	15
99	26		43	15		22	5
83	77		60	81		20	20
100	175		160	97		28	47
100	129		110	248		34	29
153			197			45
32	62		13	91		7	14
112	106		67	207		26	24
80	112		38	258		17	35
111	64		13	13		26	11
111	104		372	106		30	29
154	44		39	96		37	12
161	95		87	143		41	24
49	54		14	54		12	16
84	222		63	132		18	45
68	95		18	62		14	21
67	233		81	75		20	75
52	92		22	188		15	26
67	112		102	53		20	30
52	125		240	30		18	33
158	129		64	85		33	27
41	59		7	88		8	16
53	274		80	21		14	73
59	191		39	107		17	62
66	111		151	414		20	38
57	129		105	67		12	38
122	203		30	42		20	46
103	88		78	183		27	24
76	69		65	88		22	18
112	81		232	58		33	26
37	126		10	122		7	31
126	125		24	333		30	43
47	64		29	68		13	19
80	69		14	74		17	21
35	119		8	191		8	31
69	144		111	20		19	26
103	104		147	45		28	26
103	121		606	74		28	45
172	105		45	71		41	26
69	126		190	660		17	36
91	87		29	118		24	26
76	130		158	213		26	31
65	54		684	32		24	16
61	91		22	52		19	19
190	115		61	246		44	35
59	86		93	20		20	21
85	94		9	96		15	25
57	122		12	449		13	38
52	114		20	211		14	33
114	83		713	66		28	26
94	107		37	150		24	37
81	142		282	180		25	32
96	85		115	38		26	23
57	81		79	146		17	23
82	61		97	117		26	16
139	155		146	89		34	41
85	128		63	252		25	31
114	92		58	118		31	22
92	106		31	198		24	30
106	129		58	122		28	34
71	144		39	173		19	36
109	84		21	44		25	15
104	111		27	171		25	22
100	165		89	29		29	37
102	111		188	94		26	27
66	97		70	38		19	24
89	102		54	100		26	29
63	102		15	23		16	18
38	88		16	273		8	22
74	134		361	168		24	29
170	149		78	131		45	46
139	55		74	13		33	11
119	113		48	56		28	26
115	52		48	21		33	11
103	164		29	91		24	54
67	88		252	53		21	30
38	110		93	279		10	31
71	53		60	213		19	13
60	87		122	165		18	22
35	127		12	203		8	32
104	50		181	72		31	13
89	83		66	15		30	17
122	130		9	43		22	33
107	77		24	124		23	23
107	44		58	30		30	11
81	40		93	13		25	11
60			21			11
102			83			26
48			58			14
51			35			14
134			418			39
52			25			14
106			40			25
45			24			10
48			223			13
157			342			39
119			194			29
49			44			15
91			59			33
111			538			28
76			21			17
39			43			10
64			18			17
74			15			16
38			8			8
107			124			28
65			72			16
98			173			26
60			116			20
78			23			23
47			10			12
154			142			44
48			12			10
107			83			31
121			142			29
125			173			38
81			29			18
89			25			26
88			86			21
107			40			23
57			8			12
197			28			42
62			22			15
60			12			12
80			101			24
34			26			8
24			20			5
46			5			8
83			61			24
81			62			19
72			26			18
80			361			17
92			43			23
34			32			9
69			114			26
96			133			20
32			37			8
120			228			31
52			17			16
145			8			36
70			118			20
74			41			16
138			104			34
68			80			20
90			40			20
169			126			44
39			7			8
133			20			28
54			17			10
76			24			20
70			126			18
84			18			21
54			130			13
101			107			30
101			227			25
70			41			21
166			231			44
65			388			25
81			223			25
103			171			24
126			24			31
95			38			19
89			215			28
98			28			22
122			67			30
189			40			59
107			38			32
111			696			33
129			179			41
73			144			25
94			53			21
122			37			39
112			170			27
64			116			16
100			107			30
83			44			22
113			46			45
23			7			6
116			43			29
141			13			33
99			146			29
111			97			28
95			39			26
77			129			27
129			81			44
88			36			23
69			148			25
34			298			12
65			10			14
100			117			35
90			66			22
100			36			24
83			246			24
102			25			28
87			10			14
72			142			22
117			46			29
80			105			23
119			271			39
21			6			5
150			39			32
78			50			24
155			57			39
32			12			6
116			134			35
82			79			24
81			43			18
91			139			24
43			28			11
114			36			36
188			37			39
117			46			40
70			17			18
61			87			14
68			42			18
168			28			47
59			330			22
103			147			31
104			80			34
93			51			33
75			67			20
215			39			42
67			47			19
65			28			17
64			84			20
72			70			28
82			17			21
84			33			23
78			20			19
126			24			30
103			56			31
110			60			29
57			16			15
92			13			21
101			20			27
146			249			30
83			27			19
102			47			31
241			15			44
81			23			22
277			65			70
106			91			32
101			45			24
114			31			23
198			16			57
106			106			28
80			134			23
124			54			32
103			57			28
13			3			2
197			34			39
110			929			35
58			59			16
114			65			34
108			56			31
69			28			18
129			62			40
153			70			37
132			15			23
113			244			32
71			133			18
59			239			18
97			50			26
96			103			22
78			30			20
38			52			11
112			64			30
69			140			22
87			67			17
70			76			21
37			18			9
175			52			45
69			234			23
28			6			7
50			8			10
95			40			23
114			82			38
101			43			29
70			117			24
72			25			15
121			178			37
78			35			19
119			107			30
122			64			36
72			73			22
81			107			25
52			36			14
140			52			41
91			69			26
106			143			35
180			32			35
115			231			43
80			71			27
85			33			24
73			49			20
97			37			26
175			26			34
120			29			21
46			43			14
98			18			26
121			134			34
81			26			19
142			48			41
108			84			32
59			144			16
55			95			17
152			35			44
95			176			30
106			234			40
94			193			28
122			30			29
51			82			17
135			50			37
119			45			37
125			29			34
57			21			14
77			73			19
35			15			8
43			113			13
59			160			18
213			40			58
102			40			30
102			41			22
172			34			49
136			308			36
182			754			49
85			52			26
33			25			8
54			16			11
107			167			33
50			48			12
72			12			17
107			43			30
121			63			34
103			29			25
93			15			20
87			88			20
65			91			23
137			26			34
83			78			16
46			16			11
126			62			25
55			12			13
118			50			34
222			17			53
87			77			23
77			50			16
60			175			18
103			24			33
181			17			38
88			95			27
100			89			29
55			71			21
110			45			27
67			166			20
94			279			26
126			49			31
89			15			18
240			38			58
57			12			12
150			82			33
65			40			11

## Sheet: Figure3-A
AST
Non-AUD	CAUD	Non-AUD	CAUD
C/G	C/G	G/G	G/G
16	21	15	20
17	23	16	64
17	33	19	21
27	28	24	18
22	19	22	11
22	16	26	19
23	33	17	17
17	24	18	22
20	37	24	26
18	75	17	20
22	41	30	22
27	22	24	69
16	27	14	17
18	21	16	20
19	19	20	59
28	34	23	28
19	40	23	63
13	27	23	15
29	34	24	56
16	17	21	18
25	25	20	25
16	15	33	23
22	18	29	15
14	18	21	37
16	27	23	18
29	17	21	16
20	26	18	24
31	27	18	24
17	18	14	21
19	11	36	45
12	38	15	20
56	19	22	14
16	17	16	26
	19	15	21
15	18	21	20
14	25	27	26
31	26	39	22
16	17	19	14
26	21	24	15
18	18	15	23
18	33	17	18
17	38	82	21
23	19	12	25
15	22	19	20
14	18	20	16
25	20	14	33
32	28	20	21
17	25	18	40
18	21	24	16
51	48	26	16
19	29	27	24
27	16	16	38
24	19	14	29
18	18	25	35
30	15	24	16
27		26	22
19		22	21
14		18	37
27		28	101
20		7	14
27		15	22
17		17	30
11		26	17
15		24	23
18		12	23
14		22	25
34		19	27
27		30	22
17		25	17
18		25	15
21		22	25
20		41	24
43		26	28
14		17	36
19		235	34
30		37	16
17		17	27
18		16	24
21		26	37
13		26	27
40		25	25
20		12	32
18		16	26
19		19	20
15		19	9
14		16	43
35		25	33
17		16	21
30		32	17
19		21	25
52		17	40
16		23	79
27		22	27
18		20	32
15		15	41
27		21	27
35		22	22
24		16	24
14		16	23
17		18	25
19		27	19
20		13	18
22		15	32
13		20	21
22		20	80
19		24	16
16		10	21
16		13	19
29		18	25
17		19	23
17		20	31
20		16	123
17		20	15
15		14	16
17		77	23
18		28	16
26		19	22
17		23	18
15		14	16
15		15	25
18		21	23
19		18	82
15		22	15
19		19	19
36		16	93
20		20	37
26		19	22
41		23	18
17		17	14
13		16	19
17		13	28
19		21	20
15		18	32
14		41	12
		15	21
		19	28
		14	28
		25	26
		17	14
		26	59
		23	46
		18	23
		16	21
		15	14
		19	17
		31	13
		22	18
		24	15
		20	35
		29	25
		17	24
		14	24
		18	14
		33
		15
		18
		22
		15
		26
		21
		18
		13
		25
		13
		20
		88
		16
		18
		17
		26
		14
		20
		26
		16
		15
		23
		85
		22
		22
		15
		20
		12
		16
		34
		17
		15
		12
		21
		14
		34
		24
		24
		34
		27
		26
		49
		15
		22
		21
		23
		13
		14
		16
		34
		36
		35
		16
		27
		24
		31
		11
		12
		21
		23
		25
		20
		17
		16
		31
		16
		25
		27
		15
		17
		20
		20
		11
		19
		19
		25
		19
		18
		15
		23
		24
		21
		23
		16
		23
		14
		17
		15
		21
		18
		17
		21
		16
		16
		19
		21
		18
		19
		18
		16
		18
		24
		27
		15
		19
		18
		17
		13
		46
		21
		14
		19
		26
		19
		21
		26
		23
		15
		29
		15
		20
		24
		21
		20
		18
		18
		15
		22
		14
		36
		13
		23
		16
		24
		17
		15
		20
		20
		21
		17
		18
		19
		22
		14
		16
		37
		18
		17
		17
		20
		14
		19
		21
		21
		19
		13
		23
		22
		12
		15
		19
		18
		19
		19
		20
		17
		19
		25
		22
		14
		18
		13
		19
		13
		22
		21
		17
		26
		18
		18
		18
		24
		15
		22
		20
		24
		15
		17
		19
		23

## Sheet: Figure3-B
Iron
Non-AUD	CAUD	Non-AUD	CAUD
C/G	C/G	G/G	G/G
96	70	113	164
67	115	115	154
27	127	31	100
67	118	132	104
121	64	127	89
55	52	117	194
115	56	152	142
26	131	79	115
159	144	121	52
70	115	83	136
141	141	52	57
37	119	163	261
83	114	167	76
91	110	97	63
108	66	104	87
	74	156	83
80	99	108	102
97	139	23	66
30	101	81	116
74	38	69	60
98	126	86	119
65	62	75	114
87	127	42	34
74	51	35	57
88	111	88	116
91	63	72	151
76	55	116	65
93	112	144	109
92	67	91	55
62	31	88	102
43	111	83	126
60	108	73	40
79	48	121	152
55		71	112
67	104	122	143
99	233	87	59
100	129	83	95
111	203	119	79
111	88	131	91
67	126	82	78
59	119	127	42
103	87	98	200
76	130	68	100
37	91	104	101
69	115	53	69
103	86	53	108
172	114	96	90
69	107	72	54
59	61	121	111
114	144	88	50
94	165	103	57
96	97	67	123
82	130	116	138
85	77	64	159
102	40	64	83
170		111	85
119		55	69
35		38	126
104		68	120
107		42	71
60		61	95
51		28	64
48		36	106
119		45	70
76		67	104
38		50	158
98		121	115
47		75	164
154		62	58
48		59	91
107		85	53
125		77	160
88		103	118
107		50	193
60		97	88
80		53	86
24		39	97
83		87	80
80		35	86
92		44	51
90		38	56
133		48	87
54		66	87
166		65	96
98		88	35
122		40	85
100		99	170
116		86	52
99		112	38
77		31	105
34		83	58
100		100	26
100		153	77
102		32	175
78		112	129
155		80	62
32		154	106
103		161	112
215		49	64
67		84	44
72		68	95
57		52	54
101		67	222
81		52	95
198		158	92
103		41	112
153		53	125
97		66	59
78		122	274
28		112	191
70		126	111
121		47	129
119		80	69
52		35	81
115		103	125
80		91	64
73		76	69
108		65	144
55		61	104
122		85	121
135		57	105
119		52	126
77		81	54
35		57	94
136		139	122
54		114	83
107		92	142
87		106	85
65		71	81
137		109	155
222		104	128
88		100	92
126		66	106
150		89	129
		63	84
		38	111
		74	111
		139	102
		115	102
		67	88
		38	134
		71	149
		60	55
		89	52
		122	164
		107	88
		81	110
		102	53
		48	87
		134	127
		52	50
		106	83
		45	44
		157
		49
		91
		111
		39
		64
		74
		107
		65
		60
		78
		121
		81
		89
		57
		197
		62
		34
		46
		81
		72
		34
		69
		96
		32
		120
		52
		145
		70
		74
		138
		68
		169
		39
		54
		76
		70
		84
		101
		101
		70
		65
		81
		103
		126
		95
		89
		122
		189
		107
		111
		129
		73
		94
		112
		64
		83
		113
		23
		141
		111
		95
		129
		88
		69
		65
		90
		83
		87
		72
		117
		80
		119
		21
		150
		116
		82
		81
		43
		188
		117
		70
		61
		68
		168
		59
		104
		93
		65
		64
		82
		84
		78
		126
		103
		110
		92
		146
		83
		102
		241
		277
		106
		101
		106
		80
		124
		13
		197
		110
		58
		114
		108
		69
		129
		132
		113
		71
		59
		96
		38
		112
		69
		87
		70
		37
		175
		69
		50
		95
		114
		101
		72
		78
		122
		72
		81
		140
		91
		106
		85
		97
		175
		120
		46
		98
		121
		81
		142
		59
		152
		95
		106
		94
		51
		125
		57
		43
		59
		213
		102
		102
		172
		182
		85
		33
		50
		72
		107
		121
		103
		93
		83
		46
		126
		55
		87
		77
		60
		103
		181
		100
		55
		110
		67
		94
		89
		240
		57
		65

## Sheet: Figure3-C
% of patients with AST >40
	NON-AUD		CAUD
C/G	3.75		5.45
G/G	2.62		10.46

[truncated: 39 more sheets: Figure3-D, Figure3-E, Figure3-F, Figure4-A, Figure4-B, Figure4-C, Figure4-D, Figure4-E, Figure4-F, Figure4-G, Figure4-H, Figure4-I, Figure5-A, Figure5-B, Figure5-C, Figure6-A, Figure6-B, Figure6-C, Figure6-D, Figure6-E …]
